# Supplementary material for: Comparative Analysis of Chemical Profile and Biological Activity of Juniperus communis L. Berry Extracts
Source: Plants (Basel). 2023 Sep 27;12(19):3401. doi: 10.3390/plants12193401 (PMC10574284; doi:10.3390/plants12193401)
Supplement: Supplementary file 1 [file plants-12-03401-s001.zip]

Archive with 1 entries (1 files):
- plants-2579648-supplementary.pdf
